# Supplementary material for: Pulsed-Xenon Ultraviolet Light Highly Inactivates Human Coronaviruses on Solid Surfaces, Particularly SARS-CoV-2
Source: Int J Environ Res Public Health. 2022 Oct 23;19(21):13780. doi: 10.3390/ijerph192113780 (PMC9653743; doi:10.3390/ijerph192113780)
Supplement: Supplementary file 1 [file ijerph-19-13780-s001.zip]

Archive with 1 entries (1 files):
- ijerph-1964840-supplementary.pdf
